# Supplementary material for: Socioeconomic and geographic disparities in psychiatric outcomes under Colombia’s universal healthcare system
Source: Psychol Med. 2025 Oct 13;55:e310. doi: 10.1017/S0033291725101694 (PMC12551587; doi:10.1017/S0033291725101694)
Supplement: Gerdes et al. supplementary material 2 — Gerdes et al. supplementary material [file S0033291725101694sup002.xlsx]

## Sheet: Contents
Table	Description
Supplemental Table 1	Results from negative binomial model of healthcare utilization
Supplemental Table 2	Results from modeling the effect of travel time and SES on clinical outcomes and symptoms.
Supplemental Table 3	Results from travel time--socioeconomic status interaction models
Supplemental Table 4	Demographic information for household composition groups
Supplemental Table 5	Predictors of (Missing) household composition information
Supplemental Table 6	Results from household composition--socioeconomic status interaction models
Supplemental Table 7	Results from household composition--travel time interaction models
Supplemental Table 8	Results from mixed-effects logisitc regression

## Sheet: Table 1
Supplemental Table 1. Results from modeling the effect of travel time and SES on healthcare utilization. Rate ratios with 95% confidence intervals (RR_low and RR_high) are shown from negative binomial regression model. Total visits ~ travel time + SES + household composition + sex + age + diagnosis + diagnosis switch + diagnosis year + log(# of hospitalization +1) +offset(log(# of years in EHR))
Predictor	Estimate	Std.error	Statistic	RR	RR_low	RR_high	p.value
(Intercept)	0.509078	0.0599006	8.49871	1.66376	1.49645	1.84977	2.76721e-21
Travel Time (hours)	-0.0625405	0.00457136	-13.6809	0.939375	0.931946	0.946864	1.1914e-53
Socioeconomic Status (Low SES)	-0.0780789	0.0116119	-6.72406	0.924891	0.90305	0.947261	1.26619e-10
Household Composition (Alone)	-0.0828197	0.0248801	-3.32876	0.920517	0.866073	0.978384	0.00692253
Household Composition (Missing/Other)	0.0695116	0.0166126	4.18427	1.07198	1.0227	1.12364	0.00388448
Household Composition (Parents, Siblings, Extended Family)	0.0193379	0.0152208	1.27049	1.01953	0.983446	1.05693	0.303538
sexM	-0.00593572	0.0110363	-0.537836	0.994082	0.970446	1.01829	0.633278
scale(age)	0.000521385	0.0053837	0.0968451	1.00052	0.98936	1.01181	0.938262
Diagnosis_BD	0.00474365	0.0119166	0.39807	1.00475	0.978522	1.03169	0.731894
Diagnosis_SCZ	-0.00539164	0.0205059	-0.262931	0.994623	0.955444	1.03541	0.793303
Diagnosis Switch (True)	0.167874	0.0145447	11.5419	1.18279	1.14523	1.22158	2.08046e-24
Diagnosis Year_2006	0.143249	0.0673623	2.12654	1.15402	1.03011	1.29283	0.0145952
Diagnosis Year_2007	0.234891	0.0660736	3.55499	1.26477	1.13127	1.41402	4.26234e-05
Diagnosis Year_2008	0.0744857	0.066858	1.11409	1.07733	0.964434	1.20344	0.209985
Diagnosis Year_2009	0.117196	0.0657121	1.78347	1.12434	1.01033	1.25122	0.0367562
Diagnosis Year_2010	0.109828	0.0654114	1.67904	1.11609	1.00585	1.2384	0.0415558
Diagnosis Year_2011	0.0336934	0.0638081	0.528043	1.03427	0.930514	1.14959	0.555092
Diagnosis Year_2012	0.0444032	0.0635056	0.699201	1.0454	0.938689	1.16425	0.443287
Diagnosis Year_2013	0.0222052	0.0636444	0.348895	1.02245	0.915912	1.14139	0.698774
Diagnosis Year_2014	-0.0468688	0.0616073	-0.760768	0.954213	0.859759	1.05904	0.356765
Diagnosis Year_2015	0.0279637	0.0607608	0.460226	1.02836	0.926332	1.14162	0.610044
Diagnosis Year_2016	0.0976659	0.0608764	1.60433	1.10259	0.977525	1.24367	0.120357
Diagnosis Year_2017	0.258235	0.0601777	4.2912	1.29464	1.1645	1.43932	2.03773e-06
Diagnosis Year_2018	0.0543338	0.0608691	0.892633	1.05584	0.947716	1.17629	0.342268
Diagnosis Year_2019	0.146672	0.0608139	2.41183	1.15797	1.03859	1.29108	0.00932133
Diagnosis Year_2020	0.340712	0.0610451	5.58131	1.40595	1.25601	1.57378	3.77764e-09
log(Hospitalizations + 1)	0.0735761	0.00842994	8.72795	1.07635	1.05736	1.09569	4.53388e-16

## Sheet: Table 2
Supplemental Table 2. Results from modeling the effect of travel time and SES on clinical outcomes and symptoms. Rate ratios and 95% confidence intervals are shown from zero-inflated negative binomial regression model. outcome/symptoms count ~ travel time + SES + sex + age + household composition + Diagnosis + Diagnosis Switch + Diagnosis Year + offset(log(total visit count)) | log(total visit co…
Outcome	Predictor	Estimate	Std..Error	z.value	RR	RR_low	RR_high	p.value
Hospitalizations	(Intercept)	-2.15143	0.135626	-15.863	0.11632	0.0895271	0.15113	4.96124e-58
Hospitalizations	Travel Time (hours)	0.0303417	0.00877536	3.4576	1.03081	1.01397	1.04792	0.000306585
Hospitalizations	Socioeconomic Status (Low SES)	0.092059	0.0233712	3.93899	1.09643	1.04521	1.15016	0.000194279
Hospitalizations	Household Composition (Alone)	0.295597	0.0487927	6.05823	1.34393	1.22593	1.47328	2.56168e-10
Hospitalizations	Household Composition (Missing/Other)	-0.174505	0.0363729	-4.79766	0.839873	0.777572	0.907166	8.60607e-06
Hospitalizations	Household Composition (Parents, Siblings, Extended Family)	0.115917	0.0307578	3.76872	1.1229	1.05483	1.19537	0.000275322
Hospitalizations	sexM	0.238659	0.022129	10.7849	1.26955	1.21426	1.32735	9.31532e-26
Hospitalizations	scale(age)	-0.232269	0.0111553	-20.8213	0.792733	0.775353	0.810504	2.06629e-93
Hospitalizations	Diagnosis_BD	0.603338	0.0238343	25.3139	1.82821	1.74129	1.91948	5.06207e-131
Hospitalizations	Diagnosis_SCZ	0.630411	0.0367714	17.144	1.87838	1.74668	2.02002	2.99136e-65
Hospitalizations	Diagnosis Switch (True)	-0.0365891	0.0266171	-1.37464	0.964072	0.913446	1.0175	0.174038
Hospitalizations	Diagnosis Year_2006	0.0239614	0.151473	0.158189	1.02424	0.77224	1.35846	0.892415
Hospitalizations	Diagnosis Year_2007	-0.0321537	0.149136	-0.215599	0.968338	0.728722	1.28674	0.789004
Hospitalizations	Diagnosis Year_2008	0.258179	0.148016	1.74426	1.29455	0.981543	1.70737	0.0691419
Hospitalizations	Diagnosis Year_2009	-0.0669777	0.147606	-0.453761	0.9352	0.710562	1.23085	0.623004
Hospitalizations	Diagnosis Year_2010	0.275748	0.144338	1.91044	1.31749	1.00434	1.72829	0.050952
Hospitalizations	Diagnosis Year_2011	0.0726268	0.142462	0.509798	1.07531	0.824648	1.40217	0.622166
Hospitalizations	Diagnosis Year_2012	0.213125	0.141837	1.50261	1.23752	0.93993	1.62932	0.136153
Hospitalizations	Diagnosis Year_2013	0.19896	0.142065	1.40049	1.22011	0.93355	1.59463	0.147339
Hospitalizations	Diagnosis Year_2014	0.0839076	0.138169	0.607285	1.08751	0.838946	1.40972	0.55167
Hospitalizations	Diagnosis Year_2015	-0.017105	0.136761	-0.125072	0.983023	0.759272	1.27271	0.865002
Hospitalizations	Diagnosis Year_2016	-0.351558	0.137638	-2.55422	0.703579	0.540225	0.91633	0.00807321
Hospitalizations	Diagnosis Year_2017	-0.494346	0.136432	-3.62339	0.609958	0.468078	0.794843	0.000219478
Hospitalizations	Diagnosis Year_2018	-0.0705003	0.136854	-0.515149	0.931909	0.71774	1.20998	0.571259
Hospitalizations	Diagnosis Year_2019	-0.140441	0.136748	-1.02701	0.86896	0.668611	1.12934	0.27383
Hospitalizations	Diagnosis Year_2020	0.0642983	0.1367	0.470359	1.06639	0.821604	1.38411	0.663401
Hospitalizations	Log(theta)	0.430953	0.0320713	13.4374	1.53873	1.45632	1.6258	7.24389e-52
Hospitalizations	(Intercept)	-4.66333	0.212161	-21.9802	0.00943527	0.0075405	0.0118062	0
Hospitalizations	log(Total Visits)	0.836917	0.0585705	14.289	2.30922	2.19059	2.43427	3.74189e-211
ER Visits	(Intercept)	-2.15766	0.172673	-12.4956	0.115689	0.0814599	0.164302	4.20354e-33
ER Visits	Travel Time (hours)	-0.111879	0.0111729	-10.0134	0.894151	0.872749	0.916078	1.66061e-19
ER Visits	Socioeconomic Status (Low SES)	-0.224252	0.0271312	-8.26549	0.799112	0.758487	0.841913	4.0103e-17
ER Visits	Household Composition (Alone)	0.265517	0.0517361	5.13215	1.3041	1.18402	1.43637	8.56684e-08
ER Visits	Household Composition (Missing/Other)	-0.562076	0.0401467	-14.0006	0.570017	0.521543	0.622995	1.716e-35
ER Visits	Household Composition (Parents, Siblings, Extended Family)	0.0652804	0.0325145	2.00773	1.06746	1.00278	1.13631	0.0415581
ER Visits	sexM	0.202955	0.0252131	8.04958	1.22502	1.16397	1.28927	5.83893e-15
ER Visits	scale(age)	-0.280232	0.0125672	-22.2987	0.755609	0.736139	0.775593	7.0946e-98
ER Visits	Diagnosis_BD	0.315062	0.0267139	11.7939	1.37035	1.30113	1.44325	1.23954e-32
ER Visits	Diagnosis_SCZ	0.352997	0.0432059	8.1701	1.42333	1.29899	1.55959	3.07151e-14
ER Visits	Diagnosis Switch (True)	-0.146661	0.0307418	-4.77074	0.86359	0.811534	0.918984	4.1418e-06
ER Visits	Diagnosis Year_2006	-0.286482	0.201354	-1.42277	0.750289	0.500645	1.12442	0.150653
ER Visits	Diagnosis Year_2007	-0.688111	0.205691	-3.34536	0.502113	0.330059	0.763856	0.00131431
ER Visits	Diagnosis Year_2008	-0.201232	0.198121	-1.0157	0.81707	0.550374	1.213	0.289017
ER Visits	Diagnosis Year_2009	-0.531136	0.19876	-2.67224	0.587431	0.390943	0.882671	0.00990769
ER Visits	Diagnosis Year_2010	-0.633972	0.199449	-3.17861	0.530044	0.3443	0.815994	0.00365172
ER Visits	Diagnosis Year_2011	-0.417349	0.190122	-2.19516	0.658249	0.443342	0.977332	0.0354305
ER Visits	Diagnosis Year_2012	-0.0579543	0.185339	-0.312693	0.942923	0.646068	1.37617	0.729977
ER Visits	Diagnosis Year_2013	0.487709	0.181749	2.68342	1.62725	1.11892	2.36651	0.0121021
ER Visits	Diagnosis Year_2014	0.631952	0.176345	3.58362	1.87977	1.31124	2.69482	0.000729552
ER Visits	Diagnosis Year_2015	0.687974	0.174326	3.94648	1.98808	1.39653	2.8302	0.000165921
ER Visits	Diagnosis Year_2016	0.262873	0.174857	1.50336	1.29961	0.909363	1.85732	0.167357
ER Visits	Diagnosis Year_2017	0.0965217	0.173921	0.554975	1.10044	0.770788	1.57107	0.636992
ER Visits	Diagnosis Year_2018	0.634455	0.173987	3.64655	1.88446	1.3208	2.68869	0.000594948
ER Visits	Diagnosis Year_2019	0.514698	0.17381	2.96126	1.67178	1.17098	2.38675	0.00561667
ER Visits	Diagnosis Year_2020	0.710462	0.173753	4.08891	2.03327	1.42257	2.90615	0.000125718
ER Visits	Log(theta)	0.249573	0.0330837	7.5437	1.28347	1.21144	1.35977	1.06602e-16
ER Visits	(Intercept)	-4.20598	0.167233	-25.1504	0.014906	0.0126322	0.0175889	0
ER Visits	log(Total Visits)	0.880134	0.0479273	18.364	2.41123	2.30264	2.52493	4.28874e-307
Suicide Attempts	(Intercept)	-2.9019	0.22541	-12.8739	0.0549186	0.0327431	0.0921128	9.1212e-28
Suicide Attempts	Travel Time (hours)	-0.00400253	0.0161935	-0.247168	0.996006	0.963751	1.02934	0.831245
Suicide Attempts	Socioeconomic Status (Low SES)	0.133212	0.0413083	3.22483	1.14249	1.05	1.24313	0.00188341
Suicide Attempts	Household Composition (Alone)	0.238868	0.0810111	2.94858	1.26981	1.07185	1.50433	0.00529523
Suicide Attempts	Household Composition (Missing/Other)	-0.293059	0.0650792	-4.50312	0.745978	0.639649	0.869981	0.000263923
Suicide Attempts	Household Composition (Parents, Siblings, Extended Family)	-0.161542	0.0534151	-3.02427	0.850831	0.763426	0.948244	0.00349977
Suicide Attempts	sexM	0.195902	0.0387053	5.06138	1.21641	1.12136	1.31952	2.06982e-06
Suicide Attempts	scale(age)	-0.766521	0.0221426	-34.6175	0.464627	0.441312	0.489173	6.91144e-187
Suicide Attempts	Diagnosis_BD	-0.237287	0.0402266	-5.89877	0.788764	0.725983	0.856975	1.62289e-08
Suicide Attempts	Diagnosis_SCZ	-1.18222	0.0834963	-14.1589	0.306597	0.254909	0.368767	3.78711e-36
Suicide Attempts	Diagnosis Switch (True)	0.215263	0.0489251	4.39984	1.24019	1.11877	1.37478	3.72731e-05
Suicide Attempts	Diagnosis Year_2006	-0.180412	0.258079	-0.699057	0.834924	0.474503	1.46911	0.497542
Suicide Attempts	Diagnosis Year_2007	0.0579938	0.24804	0.233808	1.05971	0.60838	1.84585	0.891369
Suicide Attempts	Diagnosis Year_2008	0.175493	0.249606	0.703081	1.19183	0.69059	2.05688	0.572216
Suicide Attempts	Diagnosis Year_2009	0.180475	0.248028	0.727639	1.19778	0.687581	2.08657	0.572778
Suicide Attempts	Diagnosis Year_2010	0.512452	0.239071	2.14351	1.66938	0.981601	2.83905	0.0688567
Suicide Attempts	Diagnosis Year_2011	0.331723	0.236975	1.39982	1.39336	0.818289	2.37259	0.251767
Suicide Attempts	Diagnosis Year_2012	0.415082	0.236091	1.75814	1.51449	0.887258	2.58514	0.151305
Suicide Attempts	Diagnosis Year_2013	0.594042	0.232603	2.55389	1.81129	1.07951	3.03913	0.0308533
Suicide Attempts	Diagnosis Year_2014	0.355257	0.228874	1.55219	1.42654	0.848778	2.39759	0.210053
Suicide Attempts	Diagnosis Year_2015	0.174735	0.226801	0.770433	1.19093	0.714584	1.9848	0.560391
Suicide Attempts	Diagnosis Year_2016	0.211403	0.228381	0.92566	1.23541	0.736044	2.07355	0.466085
Suicide Attempts	Diagnosis Year_2017	-0.0312863	0.227163	-0.137726	0.969195	0.57405	1.63634	0.845715
Suicide Attempts	Diagnosis Year_2018	0.577214	0.226763	2.54545	1.78106	1.05882	2.99597	0.0346877
Suicide Attempts	Diagnosis Year_2019	0.555728	0.226581	2.45267	1.7432	1.03438	2.93775	0.0431718
Suicide Attempts	Diagnosis Year_2020	0.613975	0.226515	2.71053	1.84775	1.09427	3.12007	0.0256706
Suicide Attempts	Log(theta)	0.159822	0.0630581	2.53452	1.1733	1.03511	1.32994	0.0233433
Suicide Attempts	(Intercept)	-2.56642	0.123245	-20.8237	0.0768097	0.0666611	0.0885033	5.60841e-275
Suicide Attempts	log(Total Visits)	0.976353	0.0396102	24.649	2.65476	2.49988	2.81922	1.13183e-221
Delusions	(Intercept)	-3.48137	0.184187	-18.9013	0.0307556	0.0219414	0.0431108	2.40632e-90
Delusions	Travel Time (hours)	0.0863625	0.0106304	8.12414	1.0902	1.06903	1.11179	4.10475e-18
Delusions	Socioeconomic Status (Low SES)	0.25037	0.0295151	8.4828	1.2845	1.20731	1.36663	2.56891e-15
Delusions	Household Composition (Alone)	0.19806	0.063755	3.10658	1.21904	1.07478	1.38265	0.00213233
Delusions	Household Composition (Missing/Other)	-0.102207	0.0464104	-2.20224	0.902846	0.819732	0.994388	0.0361363
Delusions	Household Composition (Parents, Siblings, Extended Family)	0.0782886	0.0396452	1.97473	1.08143	0.996886	1.17315	0.0701755
Delusions	sexM	0.284114	0.0286906	9.90269	1.32858	1.25332	1.40837	1.21051e-21
Delusions	scale(age)	0.0920475	0.0142743	6.44848	1.09642	1.064	1.12982	1.53055e-09
Delusions	Diagnosis_BD	1.50206	0.0347219	43.2598	4.49095	4.15174	4.85787	2.01232e-307
Delusions	Diagnosis_SCZ	2.09124	0.0458612	45.5993	8.09493	7.36807	8.8935	0
Delusions	Diagnosis Switch (True)	-0.0931512	0.0331414	-2.81072	0.911056	0.84746	0.979423	0.0115815
Delusions	Diagnosis Year_2006	0.0363569	0.203613	0.178559	1.03735	0.717574	1.49962	0.861432
Delusions	Diagnosis Year_2007	-0.200537	0.202686	-0.989398	0.818551	0.562487	1.19119	0.290421
Delusions	Diagnosis Year_2008	0.148647	0.198961	0.747116	1.16061	0.812799	1.65727	0.421648
Delusions	Diagnosis Year_2009	-0.209098	0.197957	-1.05628	0.811565	0.56398	1.16784	0.253309
Delusions	Diagnosis Year_2010	-0.0760425	0.194594	-0.390774	0.927061	0.654099	1.31393	0.648966
Delusions	Diagnosis Year_2011	-0.232198	0.192446	-1.20656	0.793034	0.560929	1.12118	0.184353
Delusions	Diagnosis Year_2012	-0.144873	0.191939	-0.754786	0.865404	0.607802	1.23219	0.40737
Delusions	Diagnosis Year_2013	-0.160851	0.193139	-0.832823	0.851679	0.598731	1.21149	0.355609
Delusions	Diagnosis Year_2014	-0.266091	0.187791	-1.41696	0.766607	0.547851	1.07271	0.117885
Delusions	Diagnosis Year_2015	-0.312566	0.185506	-1.68493	0.731792	0.524494	1.02102	0.0622501
Delusions	Diagnosis Year_2016	-0.529966	0.186087	-2.84795	0.588807	0.421376	0.822767	0.00170333
Delusions	Diagnosis Year_2017	-0.535029	0.183999	-2.90778	0.585834	0.420561	0.816054	0.00139894
Delusions	Diagnosis Year_2018	-0.281635	0.184901	-1.52316	0.754783	0.543628	1.04796	0.0864003
Delusions	Diagnosis Year_2019	-0.321053	0.18476	-1.73767	0.725609	0.52114	1.0103	0.0532337
Delusions	Diagnosis Year_2020	-0.127124	0.184649	-0.688461	0.880898	0.632672	1.22652	0.428406
Delusions	Log(theta)	0.142198	0.0423973	3.35394	1.15281	1.06502	1.24783	0.000852297
Delusions	(Intercept)	-4.70796	0.349604	-13.4665	0.00902321	0.00615511	0.0132278	4.59578e-128
Delusions	log(Total Visits)	0.774488	0.087858	8.81522	2.16948	2.01308	2.33804	3.9708e-91
Hallucinations	(Intercept)	-3.25252	0.187375	-17.3583	0.0386769	0.0261315	0.0572453	6.44259e-59
Hallucinations	Travel Time (hours)	0.0659348	0.0109463	6.02349	1.06816	1.04584	1.09095	7.77201e-10
Hallucinations	Socioeconomic Status (Low SES)	0.243968	0.0297413	8.203	1.2763	1.2004	1.35701	7.63459e-15
Hallucinations	Household Composition (Alone)	0.20152	0.062442	3.22732	1.22326	1.08547	1.37855	0.000773198
Hallucinations	Household Composition (Missing/Other)	-0.224137	0.0459582	-4.87697	0.799207	0.725181	0.88079	7.0465e-06
Hallucinations	Household Composition (Parents, Siblings, Extended Family)	0.0322173	0.0386723	0.833085	1.03274	0.954997	1.11681	0.411302
Hallucinations	sexM	0.171141	0.0286928	5.96459	1.18666	1.11726	1.26037	2.40712e-08
Hallucinations	scale(age)	-0.0834093	0.0143948	-5.79439	0.919975	0.891331	0.949538	2.20294e-07
Hallucinations	Diagnosis_BD	0.891374	0.0324421	27.4758	2.43848	2.26993	2.61955	1.16685e-131
Hallucinations	Diagnosis_SCZ	1.52333	0.0439912	34.628	4.58748	4.20457	5.00526	1.00532e-257
Hallucinations	Diagnosis Switch (True)	0.0209993	0.0327333	0.641527	1.02122	0.954949	1.09209	0.551444
Hallucinations	Diagnosis Year_2006	-0.0703389	0.210806	-0.333666	0.93207	0.609526	1.4253	0.697121
Hallucinations	Diagnosis Year_2007	-0.201986	0.20762	-0.972866	0.817099	0.53469	1.24867	0.325395
Hallucinations	Diagnosis Year_2008	0.183808	0.204098	0.900587	1.20177	0.784875	1.84012	0.429313
Hallucinations	Diagnosis Year_2009	-0.233991	0.204481	-1.14431	0.791364	0.512093	1.22294	0.265893
Hallucinations	Diagnosis Year_2010	-0.0279657	0.200744	-0.13931	0.972414	0.641316	1.47445	0.837005
Hallucinations	Diagnosis Year_2011	-0.115517	0.197341	-0.585368	0.8909	0.59077	1.34351	0.536009
Hallucinations	Diagnosis Year_2012	-0.178896	0.197464	-0.905968	0.836186	0.550775	1.2695	0.363935
Hallucinations	Diagnosis Year_2013	0.0435092	0.196798	0.221086	1.04446	0.685763	1.59079	0.885048
Hallucinations	Diagnosis Year_2014	-0.0693692	0.191853	-0.361575	0.932977	0.619742	1.40453	0.695938
Hallucinations	Diagnosis Year_2015	-0.0907522	0.189298	-0.479415	0.913238	0.616784	1.35218	0.59672
Hallucinations	Diagnosis Year_2016	-0.280116	0.189656	-1.47697	0.755691	0.502452	1.13656	0.160631
Hallucinations	Diagnosis Year_2017	-0.390343	0.188	-2.0763	0.67682	0.455929	1.00473	0.0434757
Hallucinations	Diagnosis Year_2018	0.0828967	0.188351	0.440118	1.08642	0.730953	1.61476	0.73342
Hallucinations	Diagnosis Year_2019	0.0862618	0.18801	0.458814	1.09008	0.735436	1.61575	0.720597
Hallucinations	Diagnosis Year_2020	0.152181	0.18799	0.809514	1.16436	0.785353	1.72628	0.495047
Hallucinations	Log(theta)	0.277902	0.0467425	5.94537	1.32036	1.21543	1.43435	1.51764e-10
Hallucinations	(Intercept)	-4.76617	0.320045	-14.8922	0.00851275	0.00604682	0.0119843	1.95772e-163
Hallucinations	log(Total Visits)	0.87031	0.0824191	10.5596	2.38768	2.20309	2.58774	3.48432e-99
Grandiosity	(Intercept)	-8.27429	0.603972	-13.6998	0.00025497	2.07789e-07	0.312864	0.0454009
Grandiosity	Travel Time (hours)	0.0897656	0.0238224	3.76812	1.09392	1.04514	1.14497	0.000103363
Grandiosity	Socioeconomic Status (Low SES)	0.30707	0.0673588	4.55872	1.35944	1.18307	1.56209	1.18756e-05
Grandiosity	Household Composition (Alone)	0.60524	0.138422	4.37241	1.83169	1.43681	2.33511	7.79301e-07
Grandiosity	Household Composition (Missing/Other)	0.316569	0.111067	2.85027	1.37241	1.09759	1.71605	0.00569048
Grandiosity	Household Composition (Parents, Siblings, Extended Family)	0.450808	0.0917368	4.91414	1.56958	1.30457	1.88842	1.86293e-06
Grandiosity	sexM	0.73129	0.0648951	11.2688	2.07776	1.82363	2.3673	5.54912e-28
Grandiosity	scale(age)	0.00232023	0.0327528	0.0708406	1.00232	0.939741	1.06907	0.988863
Grandiosity	Diagnosis_BD	3.71635	0.176122	21.101	41.1142	26.2878	64.3026	9.45116e-59
Grandiosity	Diagnosis_SCZ	3.32985	0.189605	17.562	27.9343	17.3156	45.0648	1.02957e-41
Grandiosity	Diagnosis Switch (True)	-0.44163	0.0750585	-5.88382	0.642987	0.546512	0.756493	1.21658e-07
Grandiosity	Diagnosis Year_2006	0.469811	0.620904	0.756657	1.59981	0.0012816	1997.05	0.892564
Grandiosity	Diagnosis Year_2007	-0.310129	0.643831	-0.481693	0.733409	0.0005974	900.383	0.725393
Grandiosity	Diagnosis Year_2008	0.631299	0.610134	1.03469	1.88019	0.00154267	2291.57	0.929543
Grandiosity	Diagnosis Year_2009	0.262545	0.604829	0.434082	1.30033	0.00108166	1563.22	0.849023
Grandiosity	Diagnosis Year_2010	-0.404819	0.614019	-0.659294	0.667148	0.000539424	825.115	0.707788
Grandiosity	Diagnosis Year_2011	-0.0610072	0.599886	-0.101698	0.940888	0.000773907	1143.9	0.774132
Grandiosity	Diagnosis Year_2012	0.0655536	0.597199	0.109768	1.06783	0.000864852	1318.45	0.802658
Grandiosity	Diagnosis Year_2013	0.0717887	0.601125	0.119424	1.07451	0.000885287	1304.18	0.805451
Grandiosity	Diagnosis Year_2014	0.0509486	0.58958	0.0864151	1.05235	0.0008775	1262.04	0.800308
Grandiosity	Diagnosis Year_2015	0.0655733	0.58382	0.112318	1.06785	0.000872841	1306.43	0.802781
Grandiosity	Diagnosis Year_2016	0.0415236	0.583723	0.0711358	1.04248	0.000866447	1254.27	0.796146
Grandiosity	Diagnosis Year_2017	0.141709	0.579311	0.244616	1.15233	0.000953976	1391.92	0.817201
Grandiosity	Diagnosis Year_2018	0.485625	0.579626	0.837824	1.62531	0.00133891	1972.98	0.891718
Grandiosity	Diagnosis Year_2019	0.589652	0.579634	1.01728	1.8035	0.00148697	2187.41	0.912447
Grandiosity	Diagnosis Year_2020	0.93729	0.579145	1.6184	2.55325	0.00211057	3088.77	0.989531
Grandiosity	Log(theta)	-0.664831	0.125553	-5.29523	0.514361	0.417834	0.633187	7.65344e-11
Grandiosity	(Intercept)	-2.61337	0.454025	-5.75601	0.0732873	0.0468933	0.114537	2.10367e-30
Grandiosity	log(Total Visits)	0.558004	0.100155	5.5714	1.74718	1.57944	1.93273	2.9325e-27
Suicidal Ideation	(Intercept)	-2.53756	0.184029	-13.7889	0.079059	0.0518841	0.120467	8.48905e-32
Suicidal Ideation	Travel Time (hours)	-0.00389503	0.0124545	-0.31274	0.996112	0.971112	1.02176	0.791347
Suicidal Ideation	Socioeconomic Status (Low SES)	-0.079357	0.0307669	-2.57929	0.923708	0.86823	0.982732	0.0126175
Suicidal Ideation	Household Composition (Alone)	0.195561	0.0581333	3.36401	1.21599	1.0835	1.36468	0.000826498
Suicidal Ideation	Household Composition (Missing/Other)	-0.406048	0.0472892	-8.5865	0.666278	0.60262	0.73666	2.85869e-15
Suicidal Ideation	Household Composition (Parents, Siblings, Extended Family)	-0.18884	0.0378476	-4.9895	0.827919	0.765491	0.895439	2.31861e-06
Suicidal Ideation	sexM	0.319781	0.028212	11.3349	1.37683	1.30073	1.45738	2.2699e-28
Suicidal Ideation	scale(age)	-0.530093	0.0156552	-33.8604	0.58855	0.570549	0.60712	3.2948e-245
Suicidal Ideation	Diagnosis_BD	-0.321126	0.0297871	-10.7807	0.725332	0.684461	0.768644	2.40452e-27
Suicidal Ideation	Diagnosis_SCZ	-1.00636	0.0561965	-17.9078	0.365546	0.322903	0.413821	1.54251e-56
Suicidal Ideation	Diagnosis Switch (True)	0.199537	0.0344015	5.80026	1.22084	1.14037	1.30698	1.06772e-08
Suicidal Ideation	Diagnosis Year_2006	-0.0661332	0.210347	-0.3144	0.936015	0.584324	1.49938	0.752885
Suicidal Ideation	Diagnosis Year_2007	0.0560302	0.203155	0.2758	1.05763	0.678759	1.64799	0.869331
Suicidal Ideation	Diagnosis Year_2008	0.370928	0.201332	1.84237	1.44909	0.923904	2.27281	0.116095
Suicidal Ideation	Diagnosis Year_2009	0.0190464	0.20525	0.0927963	1.01924	0.644582	1.61165	0.959624
Suicidal Ideation	Diagnosis Year_2010	0.561027	0.196741	2.85159	1.75247	1.1322	2.71254	0.0143012
Suicidal Ideation	Diagnosis Year_2011	0.312792	0.194492	1.60825	1.36724	0.886374	2.10897	0.179121
Suicidal Ideation	Diagnosis Year_2012	0.205971	0.194874	1.05694	1.22872	0.794839	1.89946	0.386694
Suicidal Ideation	Diagnosis Year_2013	0.573142	0.192195	2.98209	1.77384	1.146	2.74565	0.0127138
Suicidal Ideation	Diagnosis Year_2014	0.377565	0.188129	2.00694	1.45874	0.951011	2.23753	0.0977334
Suicidal Ideation	Diagnosis Year_2015	0.176953	0.186737	0.947607	1.19358	0.78189	1.82205	0.45242
Suicidal Ideation	Diagnosis Year_2016	0.139338	0.187026	0.745015	1.14951	0.748412	1.76558	0.566798
Suicidal Ideation	Diagnosis Year_2017	0.0135889	0.185409	0.0732918	1.01368	0.665682	1.54361	0.996319
Suicidal Ideation	Diagnosis Year_2018	0.591301	0.185556	3.18664	1.80634	1.18324	2.75755	0.00777561
Suicidal Ideation	Diagnosis Year_2019	0.518648	0.185265	2.79949	1.67975	1.10094	2.56287	0.0195925
Suicidal Ideation	Diagnosis Year_2020	0.527842	0.185214	2.84991	1.69528	1.10988	2.58943	0.0173452
Suicidal Ideation	Log(theta)	0.642559	0.0557167	11.5326	1.9013	1.71247	2.11095	2.94079e-32
Suicidal Ideation	(Intercept)	-3.57058	0.145234	-24.585	0.0281397	0.0242446	0.0326606	0
Suicidal Ideation	log(Total Visits)	0.888799	0.0431429	20.6013	2.4322	2.30956	2.56135	1.48708e-247

## Sheet: Table 3
Supplemental Table 3. Results from omnibus tests (likelihood ratio test) to determine presence of a travel time--socioeconomic status interaction. See supplemental methods for full model information.
Outcome	LogLik	Df individual model	Df LRT	Chisq	p.value	Model type
	-55463.3	28				TT + SES model
Total Visits (Healthcare Utilization)	-55431.3	29	1	47.9827	4.30007e-12	TTxSES interaction model
	-27158.8	29				TT + SES model
Hospitalizations	-27120.7	30	1	72.5295	1.64556e-17	TTxSES interaction model
	-24777	29				TT + SES model
ER visits	-24747.7	30	1	57.1372	4.0644e-14	TTxSES interaction model
	-13120	29				TT + SES model
Suicide attempts	-13117.8	30	1	4.3265	0.0375234	TTxSES interaction model
	-18506.5	29				TT + SES model
Delusions	-18500.2	30	1	11.7398	0.000611773	TTxSES interaction model
	-5251.32	29				TT + SES model
Grandiosity	-5249.39	30	1	3.38649	0.0657329	TTxSES interaction model
	-18100	29				TT + SES model
Hallucinations	-18094.9	30	1	10.2897	0.00133778	TTxSES interaction model
	-18415.4	29				TT + SES model
Suicidal ideation	-18405.6	30	1	19.412	1.05343e-05	TTxSES interaction model

## Sheet: Table 4
Supplemental Table 5. Demographic information for household composition groups
	Patients, No. (%)
	Total	(Alone)	Parents, siblings, and/or extended family	Partner and/or child(ren)	(Missing) or (Other)
	21095	1036 (5)	4978 (24)	4854 (23)	10226 (48)
Socioeconomic status
Low SES	7667	347 (5)	1886 (25)	1316 (17)	4118 (54)
Higher SES	13428	689 (5)	3092 (23)	3538 (26)	6109 (45)
Travel time
≤ 2 hours	17529	878 (5)	4147 (24)	3954 (23)	8550 (49)
> 2 hours	3566	158 (4)	831 (23)	900 (25)	1677 (47)
Diagnosis
BD	7698	418 (5)	2000 (26)	1832 (24)	3448 (45)
MDD	11724	566 (5)	2203 (19)	2917 (25)	6038 (52)
SCZ	1673	52 (3)	775 (46)	105 (6)	741 (44)
Age, y
18-30	4987	196 (4)	1974 (40)	356 (7)	2461 (49)
31-50	7011	299 (4)	1504 (21)	1780 (25)	3428 (49)
51-70	7035	442 (6)	1208 (17)	2133 (30)	3252 (46)
71-90	2062	99 (5)	292 (14)	585 (28)	1086 (53)
Sex
Female	13387	603 (5)	2764 (21)	3374 (25)	6646 (50)
Male	7708	433 (6)	2214 (29)	1480 (19)	3581 (46)

## Sheet: Table 5
Supplemental Table 5. Predictors of missing household composition information Odds ratios with 95% confidence intervals from logistic regression model are shown. Presence of household composition data (binary) ~ travel time + SES + age + sex + Diagnosis + Diagnosis Switch + Diagnosis Year
Predictor	Estimate	Std.error	Statistic	RR	RR_low	RR_high	p.value
(Intercept)	-2.84606	0.297862	-9.55496	0.0580729	0.0312358	0.107968	6.22882e-19
Travel Time (hours)	-0.0428086	0.0170218	-2.51493	0.958095	0.926065	0.991233	0.0134748
Socioeconomic Status (Low SES)	-0.280213	0.0459014	-6.10467	0.755623	0.689873	0.827639	1.46296e-09
sexM	0.113377	0.044364	2.55562	1.12005	1.02622	1.22247	0.0115805
scale(age)	-0.0901405	0.0207242	-4.34952	0.913803	0.876865	0.952297	1.77731e-05
Diagnosis_BD	0.114026	0.0462335	2.46632	1.12078	1.02192	1.22921	0.0155666
Diagnosis_SCZ	-0.160472	0.0814917	-1.96918	0.851742	0.724969	1.00068	0.0570118
Diagnosis Switch (True)	0.210265	0.0648401	3.24283	1.23401	1.08866	1.39876	0.0010551
Diagnosis Year_2006	-0.145131	0.358832	-0.404455	0.864909	0.411206	1.8192	0.655593
Diagnosis Year_2007	-0.340657	0.36554	-0.93193	0.711303	0.330601	1.5304	0.363771
Diagnosis Year_2008	-0.199949	0.36102	-0.553844	0.818773	0.390311	1.71757	0.576621
Diagnosis Year_2009	-0.271493	0.360921	-0.752223	0.762241	0.368782	1.57549	0.456554
Diagnosis Year_2010	-0.0253158	0.344529	-0.0734797	0.975002	0.477146	1.99232	0.908573
Diagnosis Year_2011	0.363729	0.325522	1.11737	1.43868	0.734812	2.8168	0.321095
Diagnosis Year_2012	0.193701	0.327971	0.590603	1.21373	0.613945	2.39948	0.618015
Diagnosis Year_2013	0.597783	0.319509	1.87094	1.81808	0.933545	3.54073	0.0945218
Diagnosis Year_2014	0.588676	0.311895	1.88742	1.8016	0.945221	3.43387	0.0908639
Diagnosis Year_2015	1.42146	0.303718	4.68019	4.14316	2.20355	7.79006	1.60078e-05
Diagnosis Year_2016	3.93086	0.301657	13.0309	50.9507	27.1339	95.6729	8.66166e-34
Diagnosis Year_2017	3.93518	0.300642	13.0893	51.1715	27.3335	95.7991	3.39811e-34
Diagnosis Year_2018	4.39642	0.30246	14.5355	81.1596	43.4724	151.519	1.20601e-42
Diagnosis Year_2019	5.55762	0.307978	18.0455	259.205	136.562	491.989	6.46076e-64
Diagnosis Year_2020	5.08627	0.306577	16.5905	161.785	85.5873	305.821	1.83278e-54

## Sheet: Table 6
Supplemental Table 6. Results from omnibus tests (likelihood ratio test) used to detect presence of household composition (HC) X SES interactions. See supplemental methods for full model information.
Outcome	LogLik	Df individual model	Df LRT	Chisq	p.value	Model type
	-55547.4	13				HC + SES model
Total Visits (Healthcare Utilization)	-55544.1	16	3	6.56994	0.0869447	HCxSES interaction model
	-27036	33				HC + SES model
Hospitalizations	-27012.5	36	3	47.0764	3.34788e-10	HCxSES interaction model
	-24567.3	33				HC + SES model
ER Visits	-24562	36	3	10.5725	0.014277	HCxSES interaction model
	-13070.7	33				HC + SES model
Suicide AHCempts	-13060.9	36	3	19.5097	0.000214462	HCxSES interaction model
	-18472.9	33				HC + SES model
Delusions	-18459	36	3	27.7505	4.09742e-06	HCxSES interaction model
	-18051	33				HC + SES model
Hallucinations	-18025.9	36	3	50.1695	7.35212e-11	HCxSES interaction model
	-5233.69	33				HC + SES model
Grandiosity	-5232.57	36	3	2.23583	0.524925	HCxSES interaction model
	-18334.6	33				HC + SES model
Suicidal Ideations	-18319.9	36	3	29.5462	1.71926e-06	HCxSES interaction model

## Sheet: Table 7
Supplemental Table 7. Results from the omnibus tests used to detect presence of household composition (HC) x travel time (TT) interactions. See supplemental methods for full model information.
Outcome	LogLik	Df individual model	Df LRT	Chisq	p.value	Model type
	-55441.4	18				HC + TT model
Total Visits (Healthcare Utilization)	-55429.6	21	3	23.5606	3.08527e-05	HCxTT interaction model
	-27121.6	19				HC + TT model
Hospitalizations	-27060	22	3	123.093	1.66418e-26	HCxTT interaction model
	-24827.1	19				HC + TT model
ER Visits	-24801.3	22	3	51.5739	3.69159e-11	HCxTT interaction model
	-13120.9	19				HC + TT model
Suicide Attempts	-13110	22	3	21.8383	7.04863e-05	HCxTT interaction model
	-18502.6	19				HC + TT model
Delusions	-18482.3	22	3	40.5434	8.17261e-09	HCxTT interaction model
	-18096.4	19				HC + TT model
Hallucinations	-18073.7	22	3	45.3888	7.6494e-10	HCxTT interaction model
	-5252.5	19				HC + TT model
Grandiosity	-5247.9	22	3	9.21153	0.0266067	HCxTT interaction model
	-18415.1	19				HC + TT model
Suicidal Ideations	-18397.3	22	3	35.7533	8.4439e-08	HCxTT interaction model

## Sheet: Table 8
Supplemental Table 8. Results from mixed-effects logisitc regression Outcome/symptoms (binary) ~ SES change + Hosp Last 2 Mo + Outpatient Last 2 Mo + SES + travel time + age + sex + Diagnosis Switch + Diagnosis + Household Composition + (1 | EHR_ID + YEAR)
Outcome	Predictor	Estimate	Std..Error	z.value	OR	OR_low	OR_high	p.value
Hospitalization	(Intercept)	-3.44141	0.0557731	-61.7038	0.0320194	0.0287037	0.0357181	0
Hospitalization	SES Change (Higher to Low)	0.271699	0.086781	3.13085	1.31219	1.10695	1.55549	0.00174298
Hospitalization	SES Change (Low to Higher)	0.496911	0.0783975	6.33836	1.64364	1.40952	1.91663	2.32222e-10
Hospitalization	Hospitalized Last 2 Months (TRUE)	0.631331	0.028453	22.1886	1.88011	1.77813	1.98794	4.42894e-109
Hospitalization	Outpatient Care Last 2 Months (TRUE)	-0.240389	0.0240352	-10.0015	0.786322	0.750138	0.824251	1.50046e-23
Hospitalization	SES (Missing)	1.72501	0.0386236	44.662	5.61257	5.20337	6.05395	0
Hospitalization	SES (Other)	1.02085	0.0531667	19.2008	2.77554	2.50087	3.08038	3.64097e-82
Hospitalization	SES (Low SES)	-0.0211092	0.0348339	-0.605996	0.979112	0.914495	1.0483	0.544517
Hospitalization	Travel Time (hours)	0.0251445	0.0158525	1.58615	1.02546	0.994091	1.05783	0.112705
Hospitalization	scale(age)	-0.281184	0.0185274	-15.1767	0.754889	0.727968	0.782806	5.0452e-52
Hospitalization	sexM	0.451711	0.0385234	11.7256	1.571	1.45675	1.69421	9.42049e-32
Hospitalization	Diagnosis Switch (TRUE)	1.06071	0.0543834	19.5043	2.88843	2.59638	3.21331	1.00851e-84
Hospitalization	Diagnosis_BD	0.716303	0.0381725	18.7649	2.04685	1.8993	2.20587	1.4634e-78
Hospitalization	Diagnosis_Other	0.148901	0.03928	3.79076	1.16056	1.07456	1.25344	0.000150185
Hospitalization	Diagnosis_SCZ	0.636161	0.0539494	11.7918	1.88921	1.69965	2.09992	4.30188e-32
Hospitalization	Household Composition (Alone)	0.474061	0.0848796	5.5851	1.6065	1.36029	1.89729	2.33568e-08
Hospitalization	Household Composition (Missing/Other)	-0.0601103	0.0501654	-1.19824	0.941661	0.853479	1.03895	0.230822
Hospitalization	Household Composition (Parents, Siblings, Extended Family)	0.366781	0.0523511	7.00617	1.44308	1.30235	1.59902	2.44925e-12
ER Visit	(Intercept)	-3.92045	0.319797	-12.2592	0.0198321	0.0105963	0.0371181	1.5e-34
ER Visit	SES Change (Higher to Low)	0.461675	0.106279	4.34397	1.58673	1.28836	1.9542	1.3993e-05
ER Visit	SES Change (Low to Higher)	0.464916	0.0878425	5.29262	1.59188	1.3401	1.89097	1.20578e-07
ER Visit	Hospitalized Last 2 Months (TRUE)	0.377932	0.0346157	10.9179	1.45926	1.36354	1.56171	9.46225e-28
ER Visit	Outpatient Care Last 2 Months (TRUE)	-0.639427	0.0283186	-22.5797	0.527595	0.499109	0.557707	6.85641e-113
ER Visit	SES (Missing)	1.53919	0.0429893	35.8041	4.66083	4.2842	5.07056	9.53947e-281
ER Visit	SES (Other)	1.09423	0.0574664	19.0412	2.98688	2.66871	3.34299	7.76883e-81
ER Visit	SES (Low SES)	-0.581099	0.0430884	-13.4862	0.559283	0.51399	0.608569	1.88604e-41
ER Visit	Travel Time (hours)	-0.235538	0.0210169	-11.2071	0.790145	0.758258	0.823374	3.76334e-29
ER Visit	scale(age)	-0.303459	0.0227292	-13.3511	0.73826	0.706093	0.771892	1.16706e-40
ER Visit	sexM	0.389742	0.0472123	8.25511	1.4766	1.34609	1.61976	1.51768e-16
ER Visit	Diagnosis Switch (TRUE)	0.903887	0.0650729	13.8904	2.46918	2.17351	2.80507	7.24497e-44
ER Visit	Diagnosis_BD	0.650865	0.0440313	14.7819	1.9172	1.75868	2.09	1.918e-49
ER Visit	Diagnosis_Other	0.255075	0.0440419	5.79164	1.29056	1.18383	1.40691	6.9702e-09
ER Visit	Diagnosis_SCZ	0.550163	0.06592	8.34593	1.73354	1.52342	1.97263	7.06584e-17
ER Visit	Household Composition (Alone)	0.487746	0.0983585	4.95886	1.62864	1.34308	1.97492	7.09075e-07
ER Visit	Household Composition (Missing/Other)	-0.305728	0.0626511	-4.87985	0.736587	0.65147	0.832825	1.06165e-06
ER Visit	Household Composition (Parents, Siblings, Extended Family)	0.364079	0.0605966	6.00824	1.43919	1.27802	1.62068	1.87547e-09
Suicide Attempt	(Intercept)	-8.56793	0.201877	-42.4414	0.000190105	0.000127983	0.00028238	0
Suicide Attempt	SES Change (Higher to Low)	0.481734	0.20265	2.37717	1.61888	1.08822	2.40832	0.0174461
Suicide Attempt	SES Change (Low to Higher)	0.734005	0.163308	4.4946	2.08341	1.51274	2.86936	6.97005e-06
Suicide Attempt	Hospitalized Last 2 Months (TRUE)	-0.124033	0.0701665	-1.76769	0.883351	0.76985	1.01358	0.0771122
Suicide Attempt	Outpatient Care Last 2 Months (TRUE)	-0.620825	0.0566664	-10.9558	0.537501	0.480998	0.60064	6.23355e-28
Suicide Attempt	SES (Missing)	1.09634	0.0834336	13.1403	2.99321	2.54165	3.52498	1.93382e-39
Suicide Attempt	SES (Other)	0.564355	0.118906	4.74624	1.75831	1.39278	2.21978	2.07238e-06
Suicide Attempt	SES (Low SES)	-0.283397	0.0948448	-2.98801	0.75322	0.625444	0.907101	0.00280798
Suicide Attempt	Travel Time (hours)	-0.0848247	0.0552444	-1.53544	0.918673	0.824396	1.02373	0.124675
Suicide Attempt	scale(age)	-0.675271	0.064702	-10.4366	0.509018	0.448392	0.577842	1.68679e-25
Suicide Attempt	sexM	0.0792562	0.12396	0.639368	1.08248	0.848992	1.38019	0.522583
Suicide Attempt	Diagnosis Switch (TRUE)	1.16038	0.105499	10.999	3.19116	2.59505	3.9242	3.86382e-28
Suicide Attempt	Diagnosis_BD	-0.216	0.0815349	-2.64917	0.805735	0.686734	0.945358	0.0080689
Suicide Attempt	Diagnosis_Other	-0.691474	0.0824429	-8.38731	0.500837	0.426108	0.588672	4.97388e-17
Suicide Attempt	Diagnosis_SCZ	-0.950878	0.152255	-6.2453	0.386402	0.286706	0.520764	4.22978e-10
Suicide Attempt	Household Composition (Alone)	0.402981	0.256869	1.56882	1.49628	0.904402	2.4755	0.116689
Suicide Attempt	Household Composition (Missing/Other)	-0.0389379	0.160846	-0.242082	0.96181	0.701737	1.31827	0.808717
Suicide Attempt	Household Composition (Parents, Siblings, Extended Family)	-0.0234387	0.163478	-0.143375	0.976834	0.709031	1.34579	0.885994
Delusion	(Intercept)	-5.19136	0.0718486	-72.2541	0.00556445	0.00483352	0.00640591	0
Delusion	SES Change (Higher to Low)	0.17024	0.100307	1.6972	1.18559	0.973984	1.44317	0.0896585
Delusion	SES Change (Low to Higher)	0.443521	0.0942314	4.70672	1.55818	1.29541	1.87426	2.51739e-06
Delusion	Hospitalized Last 2 Months (TRUE)	0.569802	0.0333675	17.0766	1.76792	1.65599	1.8874	2.21838e-65
Delusion	Outpatient Care Last 2 Months (TRUE)	-0.217419	0.028333	-7.67373	0.804592	0.761129	0.850537	1.6707e-14
Delusion	SES (Missing)	1.55837	0.0441392	35.3057	4.75106	4.35731	5.18039	4.79663e-273
Delusion	SES (Other)	0.825938	0.0614702	13.4364	2.28402	2.02477	2.57647	3.69999e-41
Delusion	SES (Low SES)	0.20273	0.039797	5.09409	1.22474	1.13284	1.3241	3.50423e-07
Delusion	Travel Time (hours)	0.135492	0.0175564	7.71755	1.1451	1.10637	1.18519	1.18586e-14
Delusion	scale(age)	0.0993409	0.0210351	4.72263	1.10444	1.05983	1.15093	2.32814e-06
Delusion	sexM	0.581504	0.0453046	12.8354	1.78873	1.63674	1.95483	1.03837e-37
Delusion	Diagnosis Switch (TRUE)	0.754653	0.0646871	11.6662	2.12687	1.87361	2.41437	1.89702e-31
Delusion	Diagnosis_BD	1.49763	0.0545141	27.4723	4.47108	4.01799	4.97526	3.76215e-166
Delusion	Diagnosis_Other	0.953841	0.0559878	17.0366	2.59566	2.3259	2.89672	4.39696e-65
Delusion	Diagnosis_SCZ	2.16794	0.065857	32.9189	8.74023	7.68183	9.94447	1.18116e-237
Delusion	Household Composition (Alone)	0.333197	0.100595	3.31226	1.39542	1.14572	1.69955	0.000925454
Delusion	Household Composition (Missing/Other)	0.100016	0.0583955	1.71274	1.10519	0.985665	1.23921	0.0867609
Delusion	Household Composition (Parents, Siblings, Extended Family)	0.408463	0.0617557	6.61417	1.5045	1.33299	1.69809	3.73647e-11
Hallucination	(Intercept)	-4.39402	0.0639659	-68.6931	0.012351	0.0108957	0.0140008	0
Hallucination	SES Change (Higher to Low)	0.192001	0.106956	1.79515	1.21167	0.982523	1.49427	0.0726299
Hallucination	SES Change (Low to Higher)	0.688561	0.091024	7.56461	1.99085	1.66555	2.37968	3.89041e-14
Hallucination	Hospitalized Last 2 Months (TRUE)	0.411244	0.0355876	11.5558	1.50869	1.40705	1.61768	6.89955e-31
Hallucination	Outpatient Care Last 2 Months (TRUE)	-0.299724	0.0296159	-10.1204	0.741023	0.699233	0.78531	4.48714e-24
Hallucination	SES (Missing)	1.47213	0.0437542	33.6455	4.35852	4.00032	4.7488	3.62556e-248
Hallucination	SES (Other)	0.840264	0.0618249	13.591	2.31698	2.05256	2.61546	4.52667e-42
Hallucination	SES (Low SES)	0.147317	0.0398811	3.6939	1.15872	1.0716	1.25293	0.000220838
Hallucination	Travel Time (hours)	0.066684	0.0168069	3.96766	1.06896	1.03432	1.10476	7.25829e-05
Hallucination	scale(age)	-0.0780093	0.0200924	-3.88254	0.924956	0.889238	0.962108	0.000103373
Hallucination	sexM	0.326511	0.0422251	7.73262	1.38612	1.27602	1.50572	1.05357e-14
Hallucination	Diagnosis Switch (TRUE)	0.866261	0.0629338	13.7646	2.378	2.10204	2.69019	4.15969e-43
Hallucination	Diagnosis_BD	0.844274	0.0479081	17.6228	2.32629	2.11779	2.55531	1.64738e-69
Hallucination	Diagnosis_Other	0.551988	0.0499121	11.0592	1.7367	1.57485	1.91519	1.97863e-28
Hallucination	Diagnosis_SCZ	1.59543	0.0608292	26.228	4.93044	4.3763	5.55475	1.27365e-151
Hallucination	Household Composition (Alone)	0.262736	0.0912096	2.88058	1.30048	1.08759	1.55505	0.00396947
Hallucination	Household Composition (Missing/Other)	-0.150864	0.0555968	-2.71355	0.859964	0.77118	0.958971	0.00665675
Hallucination	Household Composition (Parents, Siblings, Extended Family)	0.274762	0.0562259	4.88676	1.31622	1.17887	1.46956	1.02511e-06
Grandiosity	(Intercept)	-11.3644	0.383639	-29.6227	1.16011e-05	5.46937e-06	2.46069e-05	7.63e-193
Grandiosity	SES Change (Higher to Low)	-0.231031	0.287208	-0.804401	0.793715	0.452051	1.39361	0.421165
Grandiosity	SES Change (Low to Higher)	0.00473567	0.262034	0.0180727	1.00475	0.601187	1.67921	0.985581
Grandiosity	Hospitalized Last 2 Months (TRUE)	0.596638	0.071237	8.37539	1.816	1.57935	2.08812	5.50398e-17
Grandiosity	Outpatient Care Last 2 Months (TRUE)	-0.261992	0.0710561	-3.68712	0.769517	0.669475	0.884509	0.00022681
Grandiosity	SES (Missing)	1.93192	0.0916973	21.0685	6.90278	5.76726	8.26187	1.5482e-98
Grandiosity	SES (Other)	1.40684	0.120752	11.6507	4.08304	3.22254	5.17333	2.27597e-31
Grandiosity	SES (Low SES)	-0.0170453	0.100184	-0.17014	0.983099	0.807828	1.1964	0.8649
Grandiosity	Travel Time (hours)	0.192741	0.046043	4.18612	1.21257	1.10793	1.32709	2.83768e-05
Grandiosity	scale(age)	0.156452	0.0593516	2.63603	1.16935	1.04094	1.31361	0.00838834
Grandiosity	sexM	0.903561	0.12629	7.15468	2.46838	1.92713	3.16163	8.38706e-13
Grandiosity	Diagnosis Switch (TRUE)	0.424784	0.161745	2.62625	1.52926	1.11378	2.09972	0.00863309
Grandiosity	Diagnosis_BD	3.05131	0.305148	9.99946	21.1431	11.6258	38.4517	1.53234e-23
Grandiosity	Diagnosis_Other	1.68702	0.309426	5.4521	5.40336	2.94629	9.90953	4.97784e-08
Grandiosity	Diagnosis_SCZ	2.65611	0.318962	8.32735	14.2407	7.62126	26.6096	8.26729e-17
Grandiosity	Household Composition (Alone)	0.780897	0.266678	2.92824	2.18343	1.29461	3.68248	0.00340885
Grandiosity	Household Composition (Missing/Other)	0.269797	0.176319	1.53016	1.3097	0.927012	1.85037	0.125977
Grandiosity	Household Composition (Parents, Siblings, Extended Family)	0.704993	0.173974	4.05229	2.02383	1.43908	2.84619	5.07185e-05
Suicidal Ideation	(Intercept)	-3.29109	0.0902263	-36.4759	0.0372134	0.0311815	0.0444122	2.67427e-291
Suicidal Ideation	SES Change (Higher to Low)	0.658781	0.119187	5.52729	1.93243	1.52986	2.44095	3.25211e-08
Suicidal Ideation	SES Change (Low to Higher)	0.448824	0.107024	4.19368	1.56647	1.27005	1.93207	2.74465e-05
Suicidal Ideation	Hospitalized Last 2 Months (TRUE)	0.140052	0.0453315	3.08952	1.15033	1.05254	1.25722	0.0020048
Suicidal Ideation	Outpatient Care Last 2 Months (TRUE)	-0.570414	0.0351021	-16.2501	0.565291	0.527707	0.605553	2.22848e-59
Suicidal Ideation	SES (Missing)	1.16696	0.0489262	23.8514	3.21221	2.91848	3.5355	9.79016e-126
Suicidal Ideation	SES (Other)	0.526201	0.0739664	7.11405	1.69249	1.46408	1.95654	1.12683e-12
Suicidal Ideation	SES (Low SES)	-0.167999	0.0461541	-3.63996	0.845355	0.772239	0.925393	0.00027268
Suicidal Ideation	Travel Time (hours)	-0.102377	0.0196619	-5.20688	0.902689	0.868564	0.938155	1.92039e-07
Suicidal Ideation	scale(age)	-0.578506	0.022624	-25.5705	0.560735	0.536414	0.58616	3.25274e-144
Suicidal Ideation	sexM	0.312555	0.0430422	7.26159	1.36691	1.25633	1.48723	3.82559e-13
Suicidal Ideation	Diagnosis Switch (TRUE)	0.990066	0.0666344	14.8582	2.69141	2.36189	3.06691	6.15817e-50
Suicidal Ideation	Diagnosis_BD	-0.264606	0.0426245	-6.20783	0.767508	0.705993	0.834384	5.37221e-10
Suicidal Ideation	Diagnosis_Other	-0.757636	0.0472414	-16.0375	0.468773	0.427317	0.514252	6.98631e-58
Suicidal Ideation	Diagnosis_SCZ	-1.00077	0.0754875	-13.2574	0.367596	0.317041	0.426214	4.08698e-40
Suicidal Ideation	Household Composition (Alone)	0.285212	0.0873427	3.26543	1.33004	1.12077	1.57839	0.00109297
Suicidal Ideation	Household Composition (Missing/Other)	-0.309656	0.0596153	-5.19424	0.733699	0.652789	0.824639	2.05561e-07
Suicidal Ideation	Household Composition (Parents, Siblings, Extended Family)	-0.224477	0.0559412	-4.01273	0.798934	0.715967	0.891516	6.00216e-05
